# Supplementary material for: Immune-Related Diarrhea and Colitis in Non-small Cell Lung Cancers: Impact of Multidisciplinary Management in a Real-World Setting
Source: Oncologist. 2023 Aug 21;29(1):e118–30. doi: 10.1093/oncolo/oyad238 (PMC10769780; doi:10.1093/oncolo/oyad238)
Supplement: oyad238_suppl_Supplementary_Material [file oyad238_suppl_supplementary_material.zip]

Archive with 8 entries (8 files):
- Supplementary Figure 1.tif
- Supplementary Figure 2.jpg
- Supplementary figure 3.tif
- Supplementary Figure Captions.docx
- Supplementary Tables.docx
- SupplementaryFigure1.tif
- SupplementaryFigure2.tif
- SupplementaryFigure3.jpg
